# Supplementary material for: Global proteomic characterization of microdissected estrogen receptor positive breast tumors
Source: Data Brief. 2015 Oct 8;5:399–402. doi: 10.1016/j.dib.2015.09.034 (PMC4773412; doi:10.1016/j.dib.2015.09.034)
Supplement: Supplementary file 2 — Supplementary material [file mmc2.xlsx]

## Sheet: Sheet1
Supplementary Table 1. Patient and tumor characteristics of the discovery dataset.
File name	Experiment ID	Group	Age*	T	NP	DFI	TTP	TTPi
100901O2c1_MT-AU-0044-2010-08-23_008.RAW	OR-01	Good	72	T2	0	40.44	35	1
100920O2c1_MT-AU-0044-2010-08-65_042.RAW	OR-03	Good	64	T3	≥1	0.95	13	1
100910O2c1_MT-AU-0044-2010-08-46_044.RAW	OR-04	Good	59	T1	0	39.16	23	0
100820O2c1_MT-AU-0044-2010-08-2_034.RAW	OR-05	Good	68	T2	0	31.93	120	1
100915O2c1_MT-AU-0044-2010-08-52_018.RAW	OR-06	Good	56	T2	≥1	75.56	1	1
100910O2c1_MT-AU-0044-2010-08-41_019.RAW	OR-07	Good	55	T2	unknown	0	33	1
100906O2c1_MT-AU-0044-2010-08-29_005.RAW	OR-08	Good	71	T1	≥1	107.43	2	1
100920O2c1_MT-AU-0044-2010-08-63_031.RAW	OR-09	Good	78	T2	0	8.8	13	1
100825O2c1_MT-AU-0044-2010-08-19_066.RAW	OR-10	Good	55	T2	≥1	115.22	8	1
100820O2c1_MT-AU-0044-2010-08-4_044.RAW	OR-11	Good	55	T2	≥1	29.47	4	1
100917O2c1_MT-AU-0044-2010-08-54_005.RAW	OR-12	Good	80	T2	0	6.18	45	0
100901O2c1_MT-AU-0044-2010-08-25_025.RAW	OR-13	Good	78	T2	0	49.77	3	1
100820O2c1_MT-AU-0044-2010-08-3_038.RAW	OR-14	Good	69	T2	0	50.46	2	1
100825O2c1_MT-AU-0044-2010-08-12_020.RAW	OR-15	Good	74	T2	≥1	0	5	0
100920O2c1_MT-AU-0044-2010-08-64_035.RAW	OR-17	Good	67	T1	0	68.9	2	1
100903O2c1_MT-AU-0044-2010-08-27_005.RAW	OR-18	Good	70	T2	0	36.76	2	1
100920O2c1_MT-AU-0044-2010-08-60_019.RAW	OR-19	Good	43	T2	0	56.18	37	1
100917O2c1_MT-AU-0044-2010-08-55_010.RAW	OR-20	Good	55	T1	0	43.73	3	1
100825O2c1_MT-AU-0044-2010-08-11_014.RAW	OR-21	Good	70	T2	0	16.82	14	1
100825O2c1_MT-AU-0044-2010-08-14_032.RAW	OR-22	Good	70	T1	0	61.57	3	1
100910O2c1_MT-AU-0044-2010-08-40_010.RAW	OR-23	Good	52	T2	0	5.68	1	1
121004OTc2_TDM-AU-0324-EMC-1_011.RAW	OR-32	Good	61	T2	unknown	0	25.46	1
100920O2c1_MT-AU-0044-2010-08-62_027.RAW	OR-41	Good	54	T2	≥1	3.06	96	1
100906O2c1_MT-AU-0044-2010-08-35_039.RAW	OR-48	Good	64	T1	0	63.84	3	1
100906O2c1_MT-AU-0044-2010-08-38_056.RAW	PD-01	Poor	63	T3	unknown	0	6	1
100901O2c1_MT-AU-0044-2010-08-26_031.RAW	PD-02	Poor	42	T2	≥1	6.74	13	1
100903O2c1_MT-AU-0044-2010-08-28_010.RAW	PD-05	Poor	58	T2	0	8.87	5	1
100906O2c1_MT-AU-0044-2010-08-36_044.RAW	PD-08	Poor	45	T1	0	28.68	20	1
121004OTc2_TDM-AU-0324-EMC-2_020.RAW	PD-09	Poor	47	T1	≥1	15.41	1.58	1
121010OTc2_TDM-AU-0324-EMC-6_058.RAW	PD-10	Poor	46	T2	0	63.24	90	1
100825O2c1_MT-AU-0044-2010-08-10_008.RAW	PD-11	Poor	64	T2	unknown	0	3	1
100825O2c1_MT-AU-0044-2010-08-20_072.RAW	PD-12	Poor	67	T2	0	37.45	15	1
100825O2c1_MT-AU-0044-2010-08-13_026.RAW	PD-13	Poor	57	T2	≥1	18.53	25	1
100915O2c1_MT-AU-0044-2010-08-49_003.RAW	PD-14	Poor	76	T3	0	0	7	1
100915O2c1_MT-AU-0044-2010-08-51_013.RAW	PD-15	Poor	73	T2	0	7.62	2	1
100915O2c1_MT-AU-0044-2010-08-53_022.RAW	PD-16	Poor	49	T2	0	36.53	1	1
100920O2c1_MT-AU-0044-2010-08-61_023.RAW	PD-17	Poor	62	T1	0	71.33	2	1
100820O2c1_MT-AU-0044-2010-08-8_060.RAW	PD-18	Poor	75	T1	0	90.81	1	1
100825O2c1_MT-AU-0044-2010-08-15_038.RAW	PD-19	Poor	42	T2	≥1	9.95	63	1
100825O2c1_MT-AU-0044-2010-08-17_055.RAW	PD-20	Poor	47	T2	unknown	0	10	1
100820O2c1_MT-AU-0044-2010-08-5_048.RAW	PD-21	Poor	44	T1	0	73.86	3	1
100920O2c1_MT-AU-0044-2010-08-57_007.RAW	PD-22	Poor	59	T2	≥1	44.22	2	1
100906O2c1_MT-AU-0044-2010-08-37_049.RAW	PD-23	Poor	75	T1	≥1	0	21	1
100910O2c1_MT-AU-0044-2010-08-42_024.RAW	PD-24	Poor	67	T2	≥1	21.39	4	1
100910O2c1_MT-AU-0044-2010-08-44_034.RAW	PD-25	Poor	52	T2	≥1	7.13	2	1
100906O2c1_MT-AU-0044-2010-08-31_015.RAW	PD-26	Poor	58	T2	0	0	125	1
100906O2c1_MT-AU-0044-2010-08-30_010.RAW	PD-27	Poor	42	T2	0	17.97	4	1
100915O2c1_MT-AU-0044-2010-08-50_008.RAW	PD-28	Poor	63	T2	≥1	4.7	2	1
121010OTc2_TDM-AU-0324-EMC-5_029.RAW	PD-29	Poor	67	T2	0	11.73	36.7	1
100906O2c1_MT-AU-0044-2010-08-34_034.RAW	PD-30	Poor	72	T3	≥1	4.21	4	1
100825O2c1_MT-AU-0044-2010-08-16_044.RAW	PD-31	Poor	68	T2	≥1	0	3	1
100910O2c1_MT-AU-0044-2010-08-39_005.RAW	PD-33	Poor	70	T2	0	15.93	4	1
100917O2c1_MT-AU-0044-2010-08-56_015.RAW	PD-34	Poor	51	T2	0	11.5	4	1
100820O2c1_MT-AU-0044-2010-08-1_030.RAW	PD-39	Poor	68	T2	≥1	10.91	15	1
100906O2c1_MT-AU-0044-2010-08-32_020.RAW	PD-40	Poor	56	T2	0	49.51	4	1
100920O2c1_MT-AU-0044-2010-08-59_015.RAW	PD-41	Poor	73	T2	≥1	5.09	1	1
* Age is reported at start of tamoxifen therapy
Acronyms: DFI: disease-free interval; NP: number of positive lymph nodes; PgR: Progesterone receptor status; T: tumor sze (TNM); TTP: time to progression; TTPi: progression event
