# Supplementary material for: Global proteomic characterization of microdissected estrogen receptor positive breast tumors
Source: Data Brief. 2015 Oct 8;5:399–402. doi: 10.1016/j.dib.2015.09.034 (PMC4773412; doi:10.1016/j.dib.2015.09.034)
Supplement: Supplementary file 3 — Supplementary material [file mmc3.xlsx]

## Sheet: Sheet1
Supplementary Table 1. Patient and tumor characteristics of the discovery dataset.
File name	Experiment ID	Group	Age*	T	NP	DFI	TTP	TTPi
121019OTc2_TDM-AU-0324-N-19_046.RAW	OR-01	Good	51	T1	0	27.37	6.05	1
121019OTc2_TDM-AU-0324-NKI-34_058.RAW	OR-02	Good	74	T2	≥1	11.4	6.5	1
121010OTc2_TDM-AU-0324-NKI-17_038.RAW	OR-03	Good	66	T2	0	24.72	6.6	1
121004OTc2_TDM-AU-0324-N-2_017.RAW	OR-04	Good	79	T3	unknown	0	7.82	1
121010OTc2_TDM-AU-0324-N-7_015.RAW	OR-05	Good	81	T2	0	109.08	8.18	1
121019OTc2_TDM-AU-0324-N-16_020.RAW	OR-07	Good	60	T1	0	6.87	9.17	1
121008OTc2_TDM-AU-0324-NKI-10_012.RAW	OR-08	Good	59	T2	≥1	31.56	9.2	1
121010OTc2_TDM-AU-0324-N-11_055.RAW	OR-09	Good	60	T1	≥1	75.4	10.48	1
121024OTc2_TDM-AU-0324-N-22_021.RAW	OR-10	Good	57	T2	≥1	11.83	11.1	1
121010OTc2_TDM-AU-0324-NKI-23_066.RAW	OR-11	Good	41	T1	0	82.92	11.4	1
121019OTc2_TDM-AU-0324-NKI-28_008.RAW	OR-12	Good	38	T1	unknown	10.2	11.7	1
121024OTc2_TDM-AU-0324-NKI-36_008.RAW	OR-13	Good	40	T1	0	117.84	12.4	1
121019OTc2_TDM-AU-0324-NKI-31_031.RAW	OR-14	Good	38	T1	0	72	12.6	1
121024OTc2_TDM-AU-0324-NKI-37_016.RAW	OR-15	Good	64	T2	≥1	7.68	12.7	1
121004OTc2_TDM-AU-0324-NKI-2_025.RAW	OR-17	Good	45	T2	0	62.4	13.5	1
121010OTc2_TDM-AU-0324-NKI-14_012.RAW	OR-18	Good	45	T1	0	90.96	13.6	1
121008OTc2_TDM-AU-0324-NKI-8_006.RAW	OR-19	Good	62	T1	0	194.52	13.9	1
121010OTc2_TDM-AU-0324-NKI-13_009.RAW	OR-20	Good	53	T2	≥1	10.08	15.1	1
121010OTc2_TDM-AU-0324-N-8_018.RAW	OR-21	Good	79	T2	≥1	22.83	15.31	1
121008OTc2_TDM-AU-0324-N-5_017.RAW	OR-22	Good	67	T1	≥1	16.2	17.02	1
121010OTc2_TDM-AU-0324-NKI-19_046.RAW	OR-23	Good	82	T3	0	33	17.6	0
121010OTc2_TDM-AU-0324-NKI-20_049.RAW	OR-24	Good	54	T2	≥1	53.88	18.3	1
121024OTc2_TDM-AU-0324-NKI-39_033.RAW	OR-25	Good	68	T3	≥1	63	20.2	1
121019OTc2_TDM-AU-0324-NKI-33_054.RAW	OR-26	Good	72	T1	≥1	50.76	20.9	1
121026OTc2_TDM-AU-0324-NKI-40_004.RAW	OR-27	Good	78	T2	0	70.32	20.9	1
121004OTc2_TDM-AU-0324-N-1_008.RAW	OR-29	Good	64	T2	0	34	22.11	1
121026OTc2_TDM-AU-0324-NKI-41_007.RAW	OR-30	Good	62	T1	≥1	109.8	24	0
121010OTc2_TDM-AU-0324-NKI-22_063.RAW	OR-31	Good	66	T1	≥1	84.96	24.2	1
121019OTc2_TDM-AU-0324-NKI-35_061.RAW	OR-33	Good	69	T2	0	95.52	26.4	1
121004OTc2_TDM-AU-0324-NKI-6_051.RAW	OR-34	Good	45	T1	0	52.08	26.5	1
121019OTc2_TDM-AU-0324-NKI-29_016.RAW	OR-35	Good	60	T1	0	102.48	27.3	0
121026OTc2_TDM-AU-0324-NKI-42_010.RAW	OR-36	Good	64	T2	≥1	99.48	27.6	1
121010OTc2_TDM-AU-0324-NKI-16_035.RAW	OR-37	Good	59	T2	0	39	27.6	1
121004OTc2_TDM-AU-0324-N-3_028.RAW	OR-38	Good	61	T2	0	82.2	28.55	1
121016OTc2_TDM-AU-0324-N-13_009.RAW	OR-39	Good	71	T2	unknown	0	28.98	1
121004OTc2_TDM-AU-0324-NKI-1_014.RAW	OR-40	Good	54	T1	≥1	51.96	31.7	1
121004OTc2_TDM-AU-0324-NKI-3_034.RAW	OR-42	Good	61	T1	≥1	54.12	40.7	1
121010OTc2_TDM-AU-0324-NKI-25_078.RAW	OR-43	Good	61	T2	0	22.44	42.8	1
121010OTc2_TDM-AU-0324-NKI-24_075.RAW	OR-45	Good	66	T1	0	94.8	52.3	0
121019OTc2_TDM-AU-0324-N-14_005.RAW	OR-46	Good	63	T2	≥1	51.98	56.38	1
121010OTc2_TDM-AU-0324-NKI-11_003.RAW	OR-47	Good	65	T1	0	82.92	79.2	1
121016OTc2_TDM-AU-0324-NKI-26_006.RAW	PD-02	Poor	37	T2	0	24.48	1.2	1
121010OTc2_TDM-AU-0324-NKI-15_032.RAW	PD-03	Poor	59	T2	0	84.6	1.4	1
121019OTc2_TDM-AU-0324-NKI-32_042.RAW	PD-04	Poor	69	T2	0	17.28	1.4	1
121010OTc2_TDM-AU-0324-NKI-18_043.RAW	PD-06	Poor	47	T1	≥1	36.72	1.6	1
121019OTc2_TDM-AU-0324-NKI-30_024.RAW	PD-07	Poor	67	T2	0	16.08	2.1	1
121008OTc2_TDM-AU-0324-NKI-7_003.RAW	PD-08	Poor	49	T1	0	26.52	2.1	1
121004OTc2_TDM-AU-0324-NKI-4_037.RAW	PD-09	Poor	73	T2	≥1	30.72	2.5	1
121019OTc2_TDM-AU-0324-N-17_028.RAW	PD-10	Poor	84	T2	≥1	13.14	2.56	1
121024OTc2_TDM-AU-0324-NKI-38_025.RAW	PD-11	Poor	46	T2	0	17.52	2.6	1
121019OTc2_TDM-AU-0324-N-18_037.RAW	PD-12	Poor	61	T2	≥1	7.2	2.73	1
121010OTc2_TDM-AU-0324-NKI-12_006.RAW	PD-13	Poor	55	T2	≥1	72.24	2.9	1
121008OTc2_TDM-AU-0324-NKI-9_009.RAW	PD-15	Poor	65	T1	0	142.92	3.3	1
121016OTc2_TDM-AU-0324-N-12_003.RAW	PD-17	Poor	71	T1	0	14.09	3.68	1
121010OTc2_TDM-AU-0324-NKI-21_052.RAW	PD-18	Poor	51	T1	≥1	119.88	4	1
121004OTc2_TDM-AU-0324-NKI-5_040.RAW	PD-20	Poor	67	T1	0	83.4	4.6	1
* Age is reported at start of tamoxifen therapy
Acronyms: NP: number of positive lymph nodes; PgR: Progesterone receptor status; T: tumor sze (TNM); TTP: time to progression; TTPi: progression event
